# Supplementary material for: Genetic mapping of a single nuclear locus determines the white flesh color in watermelon (Citrullus lanatus L.)
Source: Front Plant Sci. 2023 Feb 7;14:1090009. doi: 10.3389/fpls.2023.1090009 (PMC9941332; doi:10.3389/fpls.2023.1090009)
Supplement: Supplementary file 2 [file Table_1.xlsx]

## Sheet: Primers of SNP-Panel
ID	PrimerF	PrimerR	Chr	Start	End
M036	TCATTGGAAGTTCTTTGGAAAAGCACC	CTTCATAGATGCACTTTAGAAGAAGGTGTAG	Cla97Chr01	405587	405861
M038	CCTAAGTAACATGCTCTTGGTTGCTT	ACCAATCCCTCTTGGCATTGATCA	Cla97Chr01	982299	982555
M039	ACAAACCAAAATGACAATTTTTGGACCTT	CGACGTTGTTCTTGTTTAAGAGTCTTTTAAA	Cla97Chr01	1278928	1279202
M040	CACGAACTAAACTCGACAATTTAAACCGA	AACCATTCTCATTACAAGCTCCACATC	Cla97Chr01	1615457	1615731
M041	CAACAGCTAGTTATAAAAGCTGCATAAAGAA	CACCATGTCAAAAGAACAAGCTCTAAATTAC	Cla97Chr01	1866018	1866292
M044	TGTCCTTTACGCTCAAATTTTGAGTTCA	CTTCCCTACCCTCATAAGTGATTTTTGAAA	Cla97Chr01	3039569	3039843
M050	CGTTTACATTCACTTCAAGTATTCCGTGAC	AACAGAACTTTGCTACAGAAACAAACAAAA	Cla97Chr01	4354718	4354444
M049	GAGAAGGAAGAAAACATGAACATTACCAAA	CCAAATTGCGCAAATAAGAAATCTGCC	Cla97Chr01	4852984	4852710
M048	AGTAAGGAGTTGAGAAGTGAGGAGTTG	TCTAAAGGAAGATTTGAATTGTCTTTGGATC	Cla97Chr01	5358223	5358489
M052	TCCAAACAAACAGCCCTCACTTT	CCCAAATGGATGTATAAAGGGTTGTAAGGG	Cla97Chr01	7143998	7144271
M053	GAATCATAAGTTTTCCGGTACATTTTAAAGACAT	GAGGGAGAACTGGAGCATCCT	Cla97Chr01	8399247	8399458
M079	ACCCAAAAGATTTTTAACTTCATTGAGAAAA	AACTGTTTGTTAAAACATGCAAGAATCCAA	Cla97Chr01	8821128	8821373
M082	TCACAGTCCTCACTCCTCACTTT	GTTTACCAAAAAGTACAATGACAGTAGCTC	Cla97Chr01	9943667	9943941
M084	AGAGAAATTAGGAATGGAGTCAATTGGATCA	GGCATGCCCTATTTTTCAAAATGGGA	Cla97Chr01	13452503	13452229
M071	CAATAATCAGCAAGGGATGCCAATTC	GATGATTCCAACAGTAGCATCATTAAAGCC	Cla97Chr01	13972734	13973008
M072	AATCACAGCATCATGCACTGTTTGA	AATGTGAAATTCACGTGGATGTTTTAGGT	Cla97Chr01	14328201	14328475
M074	GCCAATTCCACTTCGGAATGTCA	GCAGAAGAGGATTGAACAACATTTGGA	Cla97Chr01	14885763	14886018
M076	GAAGCTTGCAGATTTATTCGGAAATGTC	AACCATGCATTCTCATCTAACCTTTTCTATT	Cla97Chr01	15476291	15476562
M069	AAATTCAAATTTAAGGTGATACAGTTCAAAACTT	GTTATGTAATTGTTGAATTGTGTAAGTGATGCAT	Cla97Chr01	16794092	16793829
M068	GAAAAGGAAATGAAATGAAACACTACACCTG	GGGAAAACCATAACCGAATTGCTAAAATAGT	Cla97Chr01	17036013	17035756
M067	CTATATGCTTTCCTCAGCTAATTTCTGGAT	CGCAGAATCAACAGACCCAAATCTC	Cla97Chr01	17392610	17392348
M064	CCCTTAGAAATCACGTTAGAAACGATAGTA	ATGGATCTTGGTTAATGAATACATTCTGCTG	Cla97Chr01	20392393	20392623
M061	AGTGGTAGCACATCCAAACTGTATTCT	GCTTCGAGCTCTAACTATGACTAACTAGTAT	Cla97Chr01	21131801	21132075
M065	GAGAAACTTAATCAAAAGGATGCTCCAAATA	TAGTGTGGCCTCATTCCTTGTGA	Cla97Chr01	21451251	21451525
M056	TGGTAACTCTTTGAGTAATGTAAGTTGCAA	GAGGAGTGTGTGGCTGAAGAAAG	Cla97Chr01	24530072	24529802
M059	ATAGGAACCTTCGGTGAGCTATCTT	GTTTCAGGTTTGAAGGAGTCTAGAAGGG	Cla97Chr01	25782812	25782538
M057	CCCACAAATCTTTCAAAAAGGTCATGTA	GGTTACTGAGTCCTCTGGGAACTTT	Cla97Chr01	26284071	26283825
M054	AGAAACTCATGGTGTTTGAGGCATG	GGGATGGATTCTCCTTGTTTGGTCA	Cla97Chr01	28175392	28175166
M088	AGGGTTTAGGATATGCTACACTCTTTAATTT	GGTTACCGCTAAGGTGAAGCTTATTCT	Cla97Chr01	29065920	29066128
M089	GGGTGATATTACTAATCTGAGAAGTGAGACT	GAATGGAATGGTCCATTTTAGAGGGATAGT	Cla97Chr01	29774253	29773979
M090	TGATATTGCGTAACAATTTTGAATGGACTCC	TGAACGATGGATCTAATTGAAAAGAATGGAA	Cla97Chr01	30339330	30339576
M093	AATTTCTTGAAAAGCAACAAAGATTTCATGCT	CTTACTATATAATGTGCTGAATCAATTTCACGGA	Cla97Chr01	31936902	31937160
M095	CACAAGCCGACACCTTCTTTTTT	GTGCCAAAATTAAAAGAGAGAGAGGGAAAGA	Cla97Chr01	34085374	34085598
M096	AAAAAGCAACGGTCAAGAGAATTCAA	CCATGTTCTTGGAACCTGACCAAAC	Cla97Chr01	34363103	34363364
M097	GGTTGGAGGTCTCACCTACTAGAA	GGGCGTTTGTTCGAGTTGTTTGA	Cla97Chr01	34724450	34724698
M099	CAACTTATCTGGACCTCTCTAGGGTTT	ACTCCGGGAGGAGAGAAGTAAGA	Cla97Chr01	35363590	35363864
M101	GCTGCCATCAGAGGTCATGATTA	ATTTCAGCTCTTAGGTTTCTATCAGGAAAGA	Cla97Chr01	36108389	36108639
M102	TCGAAAAATGGTAAAATCTCTATCAAGTCATCAA	GGGCATTAAATGAGAAAGACACGAA	Cla97Chr01	36307952	36308187
M103	CGCTTCAGACGATTTTCCCTCTG	CGCTTTGTACCGAAATCCCATTGG	Cla97Chr01	36516013	36516287
M108	TTGAACCTCAATTTCCAGAATGCAAAGT	TCTCTAGTCAATCCAAAGATGCCCTAAA	Cla97Chr02	2022867	2023127
M109	ACAACCATTATAATCATTTGGGACAATATACTT	TTTGAGTCCATATGTGCTTCTAATTCAAAATGA	Cla97Chr02	2379300	2379574
M110	ACTCCGAAAGAGGGAATTGATTTTTGAG	TGACCACTAGATGGTCAAACCAACA	Cla97Chr02	3065941	3066215
M111	GTGCAGAAGCGATCACCATCTTAG	TGCGATGGTTATGTTTTTGCATTATTGTTT	Cla97Chr02	3752923	3753195
M112	CGCTTGCAGAAACGACTCTTTTT	CAACGTTTCACCAGTTCTGTCTGC	Cla97Chr02	4443764	4444038
M113	GGAATGTCCAAGCAAACCACAGAA	TCGGTTTGATCTTTTGTTAATTCCATCCTC	Cla97Chr02	5069478	5069752
M114	AAAATAGTTTTTGGTTTTGGTATTGTGTAATGGA	AACTACTCTTTAGCTAGTAGTTTTATGTACCAAA	Cla97Chr02	5454661	5454878
M117	CTTGGCACCTTTCCGTAGAAAATTT	AAGCTCACTGGAGCTAAGTGTTCC	Cla97Chr02	7727567	7727841
M119	ACTAAAGGGATAGAAAAGTAAAGTGGTTGTTTT	CACAAATAAAAAGAAGAAAGAGAGATGACACGT	Cla97Chr02	9093189	9092920
M118	TTTTTCTTGCTCTCAAGCTTTGTCTTT	TTCACAAGTTAACCTAACCTATTGCTTTCTA	Cla97Chr02	9484037	9483777
M123	CCCTCTTTAACTTTCTCAAGATCCATTTTGT	GAAGATCGTGAATGGTTACAAATTAAGGCT	Cla97Chr02	10142146	10141943
M121	GGGTAAGAAGTTTGAAACAAACTATTCATTTCTT	CTGCAAATTCGAAAGCATATATAAATCAATGGTT	Cla97Chr02	11729195	11728944
M120	GGCTCAATCAGCTCAACAACCAG	TCAAATGGGTTAACGACAAAAACGGA	Cla97Chr02	12019249	12018975
M129	CTTTATGGAAGTTACACAAAAGGATAAGAACCA	GGGAAAGACCAAAAACCTTTTGAATTATATGTAA	Cla97Chr02	13232005	13232279
M134	AAGGCAGCCATGATGAATGGTAG	AGGAATCTATAATGGGTTCATGGTTAGGTT	Cla97Chr02	13606249	13606523
M125	TTTCGAGTCATATTAGGCAAATTCTCAAGTC	CAAGGCCTAAACTCACCTGCTAG	Cla97Chr02	13817346	13817603
M127	AATGTAACCAAAACAAAAATAGCACAAAGTTAT	CTCCCTCTCTTCATATCATCTTTTTGCTTC	Cla97Chr02	14377761	14378034
M132	GATTGATATGACTTAGGGTGGTTTAGGTGG	CCCTACGGCAATATGTGACTAAGATTCA	Cla97Chr02	14839113	14838839
M131	AAAAATTGTTGGACGCAAGTAAAGCT	GGTCAACCCTTCACATTTCGATGTC	Cla97Chr02	15229855	15229621
M133	TTTTTACACCAAGTTGCCTTTGGAG	TCTGCAAGCCAATCACAATACTTAATTTTTT	Cla97Chr02	16440299	16440025
M137	AGATCTGGATGGGTGTATAGCTTAGTTG	TTGAAAGGAAGTGGAAGTATAACTTTGGTG	Cla97Chr02	18049401	18049668
M135	TTTCTCCAAGATCTCCTCACCTTTTCT	CGTATCCTCTGGCAAATCCCATGG	Cla97Chr02	20114732	20115006
M139	AAGAATGACATTCACATTACCCGTTCTG	CAACAAATCTCGTGAGGCCTTTATTCG	Cla97Chr02	21052695	21052969
M140	GGTGGCAGAGAGAGACTTTTGTC	AGAGCATATGAATGAAGTTGGTAGGAAGA	Cla97Chr02	21756347	21756621
M141	TGCTCCTATAAGTTCCTCTTCTAATACCCA	TAACGTTGGTTGCAAGATATTGACTGTAAA	Cla97Chr02	22434281	22434555
M138	TCATGCATCATACTGAAATTAGCTTTCCAC	AGTCAATGTGAAACTTTTTCAAGCATGTG	Cla97Chr02	22998912	22999132
M142	GTCGTATGCAATGGTTGTATGCAAG	GGGAATATGCAAAGCCCATTTTTCCG	Cla97Chr02	23344353	23344131
M143	TGCCAAAGTCCAAATTTATGTGCTCG	TGGTGCTTCCCATACACACTCTAA	Cla97Chr02	23737421	23737691
M144	ACAGGCCATGGAGGATATCCAAC	AAATCTTTGATGGCTGATTTATTGGGTGA	Cla97Chr02	24044966	24045240
M145	CTTTGGGTTGAGACATTTGGACATCG	CATCCATTTATCCAACCAATGTAGGACTATT	Cla97Chr02	25045557	25045831
M146	AAATTTGTAGCCGGACAAAATTAGGTGG	CCCAAGACTTGATTCACCAAAGGG	Cla97Chr02	25325343	25325605
M147	GTGTTTAGTTGAACCAAACACTTTAGGTA	TCCGGAGAAAGTATGTAAAATGATTGAGGA	Cla97Chr02	25858881	25859128
M148	AATTAAATATCCAAAGAGGCACAAAAAGGGC	TGCTGTATATTGATCACCCGTCTAAATGA	Cla97Chr02	27257132	27257406
M149	GAAGGAGGTTGGAATCGAGCTTC	GCCATTGATTTCTTCTGAATTATCTTCAGCC	Cla97Chr02	27604273	27604546
M150	AAAAATTGAAACAAATAGCACAAAACAAAACTA	CTCGATCATTCTAGAATCTCATAACTTGATAGCA	Cla97Chr02	27926478	27926749
M151	GTTCCTAGAATTTTTACCTTCCAACTCCTA	TTTCCAAATCAGATAGGACTAGAAGAGGTT	Cla97Chr02	28291635	28291908
M153	CTTAGGGCCAAATTTGCAAATTTGCA	TCTGGTATGCTCAAGTGCCAAAATATTT	Cla97Chr02	28947649	28947894
M154	CTATTCCAGCATGTTATGTTTTCATGCAC	GCCTTTCAGCTTCAAAGCTCAAACG	Cla97Chr02	29204107	29204381
M155	GACAAATCACTTTATGTCGAAATCAAACAGTC	TCATTTCTTAGTTAACAACTCATGATTTGAGATT	Cla97Chr02	29622513	29622787
M156	TCTACTTTACACACAACAATCCTCCAAAA	GCACGTTTCTAATATGTAAACATGGATTCAG	Cla97Chr02	30250970	30251244
M157	GAAAACAAGGTACGCGAACAAAGATAAA	AGCGAATTGCGGAGAGAATGAAA	Cla97Chr02	31069180	31069445
M159	CCATTTCCCTAGAGCATAAAGTGGTT	GAAGAGAAAATTGGAGTGAGGATATGTTCTT	Cla97Chr02	31712388	31712662
M160	CCAACTTCCAAGGCAGTGACAAG	CCCACTGTATGTCATGTATTATTATCCGTAC	Cla97Chr02	31992177	31992441
M161	GCTCATCAAATTGGATTTGGGCTTT	ACCAGTCACAAATTGTAACATCGTTTCT	Cla97Chr02	32303771	32304045
M162	TTGGAGTATCACATTCCAATTTGAAGGTT	CAAAAATCCTCAAGATCTTGTAGAAACGTCA	Cla97Chr02	32545351	32545625
M163	CAAATATATATGGAGTTTTGTGAGCCACAAT	GGAGTTCAAGACTTCCTTGACATAAGATTCA	Cla97Chr02	32911163	32911415
M164	ACCCATGCGAGCTTCTTGAGC	TTTGTTCTTCCTCTTACTCGTTTGTATACCT	Cla97Chr02	33216710	33216957
M166	GTGAAAGATTTCGACTTCGAGATGGAA	TCTCAGTTTGTTTCACTTGTTAGATCATCTG	Cla97Chr02	33946646	33946920
M167	TCCTTAGTTTGTGTTTGACGAAATCCAA	ATTGGACCTATTTCTTTTTCTATAGCTTGAAATT	Cla97Chr02	34165214	34165487
M168	TTTTTCTTCTCACTCCCTCTCTTATCCA	ACACCAAGAGTTATGAGTACTAGTAGTATTC	Cla97Chr02	34548327	34548524
M169	GCCAATTTAAAGGACAATTATGTGATGTGAA	GGAATCAAACCATATTGTACTTACTCCATAACTT	Cla97Chr02	34792974	34793248
M170	AGAGCTCTTAGGAATGAGAATGAGCTT	TTTCCCATTTGATGAACATGACATGCT	Cla97Chr02	35021641	35021915
M171	CCTTGGGTCCCACAAGTTCTTTT	TTGCCGGTTACCAGTCAGAAATC	Cla97Chr02	35252704	35252978
M172	CCCGTGGCCATAAGTGAAATAATGC	CCGTTATTACTACTATCTCCTCATTTTGCCC	Cla97Chr02	35452980	35453241
M173	GGGTGGAGGATCCGAAATAATTAAAAACC	CCGATGTGGCTTCATTGGATGATT	Cla97Chr02	35657593	35657849
M176	GAAATGAGTGTGTGTTAGATAGCCATCAA	AAATAATCACTCCTTGCGCATAATTAAACCT	Cla97Chr02	37247659	37247930
M178	GTACAAAGAAAGAGTCACTTTTTCAACGAC	GGTTGGATAGTTTGAGTTCTTGGGTTACT	Cla97Chr03	17496	17752
M179	GAAGTGGCGTCTACTCATGTTGAT	GTTCATACATCATTCTGCCCATTCATTGC	Cla97Chr03	284185	284459
M180	TAACCAAGCTCTGTTGAATTATGTTTCTGTC	GCAAATCAAGAGCTCTAAAATATACATGCAA	Cla97Chr03	636836	637100
M181	GACATGGTGTGGAGAGACTATTGAAAA	TGGGATTCTATTGCTTAGAAGATGTTGAAAT	Cla97Chr03	1324388	1324662
M183	CCCTGTACGTATGTGGTATTCAACC	ACTTTTATCCATATGCTAATAATGAGAGTCTTTT	Cla97Chr03	1860794	1861059
M185	ATCAAATGACAAGAGAACTAATTAGCTACATGTG	TCTCCACTCTTATAATTGAAACCTTTAAGGCT	Cla97Chr03	2378867	2379141
M188	GAAGATCGGTGTGGAATCGAGAT	AACTCCATCGTTTGTGTTTGCTAATGG	Cla97Chr03	3385768	3386042
M189	GTTTATGCATGTGTCTCGTTTGTTAGTTA	CTCAAGTCTTACTTACACTCGAACTGTACC	Cla97Chr03	3791035	3791309
M191	AAAAACGTAAGTATTTATTTCCCAAATTCCCA	ATTACTCAAGTTGATTATGTTGGATTCTAACTTT	Cla97Chr03	4423518	4423765
M192	AAAGACAGAGACACGAGTTAGAATTAACCA	AGTGAAAAGGTGTGAAAGCGCTAG	Cla97Chr03	4806244	4806489
M193	AAGGCAAAAGGAAAAATACAAATCTCTAATCGA	GTTTGTGAGGAGTTCTCTCTATTTAGTTTGTTG	Cla97Chr03	5081291	5081565
M194	GTAGATTTTACAAGGGCGAGATCAACG	TCTAATCTGAGAAAACCGTAGCTTTGACG	Cla97Chr03	5446117	5446391
M195	ACAAAGCTAATTTGTACAAAAGGCATTGAG	GACGCCAAACGAATCAAATTTAGAGAAATAA	Cla97Chr03	5843656	5843930
M199	TCCTCACCCTTGCCAAATTCTTCA	GTTGGGATCCAAAACATAAAGTTGCTCG	Cla97Chr03	9397018	9397292
M201	TTGTAAAAATAGGTCAAATTTCATTTTGGTCCAA	AACGACCAAATGAAAATTAGATCCAAAACTTAGG	Cla97Chr03	9983840	9984104
M202	AATACAGGGTAGTTAGTAATGATCGAGACAT	CACTGCGGTGCTATAGAAGAGTGT	Cla97Chr03	10400735	10401008
M204	GGTTGTGTATCCACTTAATTTCTCTAAGCAA	GGCATTAGTGTATTGAATGGTGTTTGAAAGA	Cla97Chr03	11874325	11874597
M206	TTCTCTTTCCGAGGTAATGACCTTTGG	TCTTCAGCAGCCATTAAGATTGAAAAGAA	Cla97Chr03	13947547	13947273
M205	CCATTTTAGATCATGGGTTTTCGCTA	TCGACAGTGCATTCTTTCCTTTACTTC	Cla97Chr03	14773707	14773433
M209	CTCCAACCTCTAAATTTCCATCTTTCCTT	AGACAAAAACTAGCCTCTAAACCAAGGT	Cla97Chr03	15079895	15079622
M207	AAACTTAACCCTTCTCAGGTCATAATTCAAA	TGAGGTATTACCCAAACACATGGAATAATTT	Cla97Chr03	15664816	15664542
M212	AAAGGTCTACCAGAAAATACATGAAGCAC	GCAAGAACAGAGGACTCAAAGCTCT	Cla97Chr03	17652764	17653038
M213	GAACGCGATTGAACTACTGCAGC	AAGAGGGAATTATCATGAAGGTAGAAATGAAATT	Cla97Chr03	18041325	18041599
M215	ACTTTTAACTAGTAAATATGAAACACCACGGTA	ATTATTTTAGTAGTAATGTAAGGCCATGAGACTC	Cla97Chr03	18688455	18688694
M220	TTCTAGTTCTTAGAAAACAAGAAACAGGGG	TTTTTCTTTTGAGCATATGATTGATTGATCGA	Cla97Chr03	21297102	21296851
M221	CAAAAGAAATACCAATATTAGGCTGCACTTT	GTCAAAAGCAGCTGCCAAAAAGCTC	Cla97Chr03	23358273	23358547
M227	GTTTGGCTCGGTTTGAATTTCAAACT	TGCATTCCGATTATTTACCTACAAGTACAAA	Cla97Chr03	25544072	25544346
M229	ATTTATGGTAAGTTTTACAATTAAGGGCCAAATT	GTGATCTTGGGACCAAATGTGGATATC	Cla97Chr03	26284675	26284948
M234	ACAAAAATGTGATAAACCTTTTATTGGTGCT	CAATATTGTAGGATGGAGGATTGAACCTCC	Cla97Chr03	28600750	28600966
M236	AGAATTAATGTAACCAACCTGAATCCCAG	ATTTGTAGGCTTGTTCCAGGACTTG	Cla97Chr03	29138314	29138584
M237	GGCAAAATCTATGCAGCTGGTATCT	TACCAAAGAGGGCCTAAACTTGCA	Cla97Chr03	29881745	29882019
M239	ACCATGCTAGTAGCAACTTTTATCTCCT	TGTAAACTGTCAAGAAAGTTGCTATATGGTA	Cla97Chr03	30665061	30665277
M249	GAAACAATCACAATAAACAATAGTACTCGCCG	GCTTGGAGGAAGACGAGAGTTATGT	Cla97Chr04	1363771	1363509
M248	TATAAATGTGGCAAGTAGGAGTGAGGAAT	AAGCCTTTAGCACAACAATGAACTTTC	Cla97Chr04	1854026	1853752
M247	ATGGGAGGGCCATATGAGTATCTC	AGAGGACCTTGTATTTGTTTTCGATGTG	Cla97Chr04	2363389	2363115
M246	CAAATAACAAGCACTTCACCTTCCAT	CAAGTTTCGCAATCTTATTTCCAAGCAT	Cla97Chr04	2977172	2976898
M245	GCCAACGGGTGAAAGTTAATTGTA	GTGACGACAATAGATTCCGAGTGTG	Cla97Chr04	3207079	3206807
M244	AATTGTATGGGTTGAGTTCACCCAAA	AATACACTTCATGAAAGACTGACTCATGTTA	Cla97Chr04	3475700	3475456
M251	TCAATCTTAGAGGTCGAAAGTTGACCA	ATCGTATTGAGATATCAAGTTCTATATAGTGGAG	Cla97Chr04	5135302	5135566
M252	CTTGGAGAGCGTGCCAAAAAA	GTGCACGGACAAAGACCGAATGACA	Cla97Chr04	6146823	6147090
M255	ATTAGTGCTCCAATCTTCTGGGATTCA	GCCCAATCTTTAAGCACAAAAGCACC	Cla97Chr04	7460837	7461111
M256	TCCTCATGACAATGCTGATCTTTTCAA	AAGCATAACAAGAAAGAAGTAACAAACCAGT	Cla97Chr04	7719942	7720214
M257	AAAGTCACCATCGACATTCTTCTTGAT	TCAACATGTACATTGTTGGAAGGAGTA	Cla97Chr04	8022210	8022484
M269	AATCAAGTTGAGCAGCACCACTAG	GGGCAAAAGTGATCAAAAGCTTCCA	Cla97Chr04	10674047	10673777
M271	GGCGCATCAAGCTATCTCTCTTC	GTTCAAGAAGCTTCAAGGCAACTTG	Cla97Chr04	11025960	11026175
M272	CGGCATTGTCAGGACAAGCTTTAT	CATGCCTCCTCCTTATAGTACATTCTGA	Cla97Chr04	11309625	11309885
M274	GTGTGACCGAACACGACAACGAC	AACTCATCACCGACACAAACTGAC	Cla97Chr04	11979823	11980097
M263	GGGAACTATTTTCTTTTGTGGTTGATAGGG	TTTCACTTGTGCTTGTCACCATTGC	Cla97Chr04	14668800	14668527
M262	TCTTCACCTACCCTTGATTTAGGCTT	CATATGAATGATGTGAACTCCAACAACATTC	Cla97Chr04	15075431	15075157
M270	TTAGTTCAACAATTGTAGAGGTGAAAGATTGAA	AGCTCATGAGCTACAAAGTTGCAT	Cla97Chr04	16375566	16375840
M275	GGCCCATTCCTCTACAGAGTC	GGAATGACCCATCAAGTTTGTTAGCTG	Cla97Chr04	17873120	17873390
M276	GTTGAGTTATGGGCATTTGGTGTA	TGTTGGTGGAGTTGAATTGGTTACTTTAAT	Cla97Chr04	18880409	18880681
M277	GAGGCCCTAACACCATGAACAAG	ATTAGCCTAGTAGATGCATAACGCATCA	Cla97Chr04	19595654	19595878
M278	GAGGTGCTAAATGGTTTACATTTTGAGAAG	TGTGGGTATCAATCAATAGGTCTTTTTGTA	Cla97Chr04	19807408	19807682
M279	AAGGAAAAGAAAGGAAGAAAAAGCTAAAACTACA	TATGCCTTAATAATTTCTTACATTGTTGGTCCTA	Cla97Chr04	20099371	20099621
M280	CAGCATTAGCAACGTTTTGAGCAT	TGTAAAGTTGGGTTTGGCCATCAC	Cla97Chr04	20339323	20339597
M281	GATAGCATTTTCTGGACATGTTTGAAAAGAA	GAAACCGTGGGCTACTCACTTAC	Cla97Chr04	21179055	21179320
M284	GCCATTGTAGGATTTGGTGCAATG	TCACATGATTAGCTATGATATGCAAAACCAT	Cla97Chr04	22471480	22471754
M288	CCTCCTTTCTCCCTCCTTCTCTG	AAAAATCGTTCACTTAACCCATTGAGAAGT	Cla97Chr04	27007110	27007381
M290	CTCTCGTTCTTGTTGGCTAGCATA	CTTCGGTGTGGAATGATACCACAG	Cla97Chr05	444478	444752
M291	ACAGATTACTGATTTTCCATCACTTTCTCGA	TGCCGATATTCATGGATGAAGATGAAGA	Cla97Chr05	1358045	1358319
M293	CACATTTGGATGAGCTAGAAAAGAAGAAAAA	AATAGGCGATTGCTCGATGGATAGC	Cla97Chr05	3012515	3012789
M294	TGCTGATCCCTACGTTCCAAAAC	TATGTGTGTGTGTGAAATTCGGGTT	Cla97Chr05	3246441	3246715
M295	ATTTTATTGTTGAGCATGACACAAGTTCAAC	TGGAACTCACCAAAGAATTAAAGATACAGTA	Cla97Chr05	3780145	3780419
M296	TCCCATCCGTTTCATTTAATTGTTTATAGTACAA	TGTTAAGTTGGTGGCTAGAAAAGATGAAAA	Cla97Chr05	4036991	4037265
M297	CAAAATTTGTCAGGAGTAAAGGGAGGA	ACCTTTGTTTTTCTTTTTCACTTCTCGAATATC	Cla97Chr05	4408294	4408567
M300	ACTAATAAAAATGAACCATCCAATGCCCTAA	TTCACGATAATGCTGTTTGATCATCAATTTA	Cla97Chr05	5520589	5520824
M301	CATTTAAAAATCTCATTCCAGCATGCACTA	GGCTTTGTGTGTGCATTAGGTAGAATAC	Cla97Chr05	6340113	6340387
M302	AAGAGCCTTGTTTGAAATGACTTTTCAAG	CATGCAATTTTTCGTATTCTAAGCACCAG	Cla97Chr05	6882296	6882557
M304	CTTTGGTGCATCTCGGGCTATA	TTAAATTCTGTCTTTACAGCATCCTAAACAG	Cla97Chr05	8533704	8533969
M306	AGATGAGTCAATTATGTCCAACACAATTTA	GGGTTAAAATTTGGTTGTGAAGCAAAAATCA	Cla97Chr05	9114474	9114745
M311	TCGAGAACACATAATGAGAGAGATCATATCAT	TTTACACTAACCAACATAAGATCCTTTCAACAT	Cla97Chr05	11359387	11359650
M312	CCATACACAGTTTCTTACGTGCCTTT	GGAACATGTTGCAATGACAGTTAATGAAGA	Cla97Chr05	12084322	12084596
M313	CCGCACGTAGATCTGTTTCCAAA	ACTAAACAAGTTCTGCAAGGTGAACTC	Cla97Chr05	12405210	12405484
M317	AAATATGCCAAGAAGCCTCTTAAGTAGG	TCTTTCTCTTCTTTTCTTTAACTCCTTCCACT	Cla97Chr05	13985888	13986162
M318	GGGCTCATTTTTACTTTGGAATTTGGA	GAGATCTCTTTCAAATATATAGAGCTGCAAA	Cla97Chr05	14239265	14239512
M319	CGCACGTGACAAGTTTGAGATGA	TGTCTGTTCATGTTAGTTTCGTCCAATC	Cla97Chr05	14955038	14955264
M316	GTTGTTATCTCAATTGTCTCATCCCTATGTA	AGTAAGGTCTGCTATCTTCACGTCTTG	Cla97Chr05	15950526	15950252
M315	TGAAGAAATTGGGTAAGAAACGAGAACAA	TCCAATTTATGGGTTTAAACCCATGGTT	Cla97Chr05	16653102	16652889
M321	TGAAATTAGATATGTTCTACAAGCGGGATTT	CAGCAGGTTCTTGTTTTCTTTCTGATTTC	Cla97Chr05	17924860	17925134
M329	AAGGAAGAAGTGGAGGTTTTAGAGCC	CTAATCCAATCCAACCCATTTACACCC	Cla97Chr05	21060397	21060123
M331	ATATGCCCTTTGAAATTTAAGTGATTTTTGGTC	AATGTGTGTTGATGTAATGAAAGACTGTAATGA	Cla97Chr05	22846527	22846796
M333	GATCGAATTAGTCGGTTTCCTCAGAG	ACATTAAAAAGAATGCATGTCCATTGCTTTT	Cla97Chr05	24416184	24416456
M336	CTTTGATTCAACTCTAAGCATAAGCACAA	TGTTGAATTGATTTTGAGTGATTCTATGTTTCGA	Cla97Chr05	25724537	25724811
M337	GGGTAGTACATTTTGTTTTTGCATGAGAG	ACACACTTATACAACAATCAACTATGAAGAGGA	Cla97Chr05	26075816	26076066
M338	AGATCGACGAGATAATTTAATCAAAAGGCTC	AACTACTGACAATAGGTCATTTGTGTTAAAT	Cla97Chr05	26717746	26717938
M340	TTTCTAATGCATCCATTCTATGCTTCACTA	CGTGTTAGGGACGTCTCTTTCATCA	Cla97Chr05	27249860	27250134
M342	GTTTGGAGATACTTTCAGCGTTGTTTC	ACGATAACAATAAGACAGAACAACTACCAAA	Cla97Chr05	27846850	27847124
M343	TGATGCAGAGATCGTAGGAAAACTGA	AAAAGCTTGATACCAGAAATCATATTGTTGT	Cla97Chr05	28082754	28083015
M344	AAGTTTTTAACAACTTGACATGGTAGAGGAA	GACTTTGTTGCCGCTGAGATTTTAA	Cla97Chr05	28679786	28680019
M345	CATTCACAAGAGGCCTTATTTTGGTTAAAT	TGCTTTGTTGATAAGGTGTCAAGTTATAGTT	Cla97Chr05	29066582	29066839
M349	CTAGGCATGACCTTGCCATGATC	AAAATTTCAGGATTTCTTTCCAGCCAAATC	Cla97Chr05	30996073	30996347
M350	TTTCGTTTTATCTGGAGAGTTTGATGACTT	CAGAAGGCATTGAAATGGATAATTAAACCAT	Cla97Chr05	31318994	31319268
M353	TATTTCAAATCCTGCCATGTCCCTTG	TGGGATGACCCACCTTACAAAATCA	Cla97Chr05	32424891	32425165
M354	AATTGTCCATTAATTTTGAGAATTTGTGCTA	ACATGGCAACCCATATGATAGCGA	Cla97Chr05	32643910	32644183
M355	ACCAAATTAGAGTCATCCAAGAGTTGAGT	TGAGCCAAATTCACTTCATGCTCAA	Cla97Chr05	32949331	32949605
M357	CAGCCGTCCATCTACACTACAAA	ACGGAGACAAAGGCAGTTTGAAAG	Cla97Chr05	33547243	33547496
M358	GAGAACAACAAATGTGGGATGCAAA	TTACTTTGACCATGCTTGTCAAAATTTTCAA	Cla97Chr05	34136342	34136612
M363	AAAATATAGGAGATATGATGTGGAGCAACAC	GGGTGTTTGGAACTTGTTAGGTTTTTT	Cla97Chr06	363299	363549
M365	ACTCAAGTCTAGTGGACCAAATCCAT	CTCTTACACTTCATTTAAGAGATGGAGTGAG	Cla97Chr06	3552437	3552170
M368	TGAGTTCTAGGCATGCAAATTCATGTT	GTAATCGATTTGGTTCAACTTTGATGTGAAC	Cla97Chr06	4101529	4101249
M369	TCAAAATTATTTAGACTTTTGTCATTTGGGTTA	CAAATGGAAGTGGGAGGTTGAAACC	Cla97Chr06	4548887	4549161
M370	ACAAAATAAACCCTGAGCGTATCTAAACTG	CTCACAACCCATAGGCAACCAGACAA	Cla97Chr06	4785069	4785329
M372	CCCAATAGGACCAAACCTGATCAA	CGAACTAGCTGTATGCTTATCCTTCACT	Cla97Chr06	5871769	5872043
M374	CCCTCCACCAACATGCTATTCCT	CACCAAAGGGAGAAAACATATAAATGTGGA	Cla97Chr06	6415863	6416111
M381	CCATTTTTCTGCTCCGAAATCTTCTCC	AGGTTTCTAACCTTTCACTTTTGTGTCTAAT	Cla97Chr06	8488384	8488658
M384	AATGGAAACAATCCTAAGTAGAAGTATCAAACAA	AAGAATGTGCCAGAATATAGTTGACAGTTT	Cla97Chr06	9583356	9583630
M385	CCATCTTCTCCTACAAGCCCAAT	TTAGTCGACCAAAATCTATCTTGGAAAACAT	Cla97Chr06	9895619	9895893
M386	GAAGTTTTAGTCTTCCAAATCTCCAATCTT	AAACAATTAGTCCCAAGCCCATGTAA	Cla97Chr06	10866133	10866357
M388	CCTATGCTAAGGGAAGAAAAGAAAGGGC	GAGCATTTAGCAAGAGCAAAAGTGTAAAT	Cla97Chr06	11341031	11341305
M389	AGAAGTTTGACTTTGAACCTATACATGACAA	GTGAACGAAATTTGGGACCCAAAC	Cla97Chr06	11822217	11822455
M393	TGATGACACAATATTGTTGGAAAAACCAACA	GGAATGAGGTTTGATGATTTGAGGAAGAG	Cla97Chr06	14016669	14016405
M395	GCACGTTTCTCGGTACTTAGGAG	GAAGGCAAGCTCAATGTCCTCTC	Cla97Chr06	15109702	15109976
M401	CATCAATACTCTTGCATTCATGAAGCTT	TAAGAGTGGGATAAGTGAGCGAGAAA	Cla97Chr06	15921715	15921987
M400	ACAGAAGATTAGCATGAAGTTAAGGGAAAAA	AAAAATGGTTGAAAAACCTGAGCCAAC	Cla97Chr06	18275774	18275548
M398	AGTTTCAACATTGTATACAATAGGCCTCTTA	ACTTGTCAAGTACACTTTGGAGCAATAC	Cla97Chr06	18418733	18418970
M399	GAATTTGATGACGAAGGAAAAGTTATTGGTG	GGGCTCCACTTACTGATAGAATCATAGAATG	Cla97Chr06	19015916	19015642
M402	ATTCTCTAGCTTGAACGTTTCTACTTGAGT	TCTATATGCTTCACTCACGGTAAGTTTGA	Cla97Chr06	20216574	20216848
M404	TCTTTGTTAAATCAGCCTCATTGATGAATGA	TTTTTGGACTAGTGTGCAACAAATTCAG	Cla97Chr06	20615294	20615558
M407	ATGGGTAACTTTGTCATATTTCATCCACAT	AACTTCTCATCAACATTCCATGCAATGC	Cla97Chr06	22066456	22066700
M409	AAAGGAAAACAAAAATCTACTTTGCGTCAT	AGAAAATAGTTGCTTTAAATCACAACCGTTC	Cla97Chr06	23269625	23269899
M412	AGTACGATAATTGTGGAGGATGAGAATTGA	GTTGATGACATATTTTGATTGTTGGCAAGAA	Cla97Chr06	24509541	24509790
M413	GACATAAAGATTACACTCACGCCAAATA	AAATTTGGCCCTATGTTCATTTTTATAGGCC	Cla97Chr06	25035342	25035616
M415	TTTTTCTTTGTTTGAGGTCACAAATTTACAT	TAGAAAAGTTGCATCATCCACCCATG	Cla97Chr06	26169663	26169924
M416	TCCCACTATCATTGATGCAAATCTTCAC	GCTCCTCACCTGGGTATGTTTCC	Cla97Chr06	26395337	26395580
M417	AATTAGCATCTCATTAGTCATTATCCAAACCAT	CTCAAAAGAATCTCAGATATTGAACGATTGACG	Cla97Chr06	26687473	26687747
M418	TATGTGGTTAAAAATGGTCGATAATCGTCTA	TGTAGATGTTGATGGAGATATTGAGATCCAG	Cla97Chr06	27506982	27507251
M419	CGGACACCATCTAGACGTCAGAT	AAACCAAACAGTGGCTGAAACAGA	Cla97Chr06	28404092	28404366
M420	CGAAACCATTCCGCTATTCTTGCT	TATAGGCTTCAACTTTAAACAAGGGCTATCA	Cla97Chr06	28992079	28992353
M421	TTTTACTGGTTTCCTAACGTTTTGTGCC	GGGTGGCCTCCAATCATACTCTAC	Cla97Chr06	29223895	29224143
M422	TGCTTCTTTTTCGTTTAACAAGTTTAGTTCTTA	CCTACCATCATGGATATTTAATTGTGTTGAGTAT	Cla97Chr06	29458666	29458936
M428	GGCATTTCCAAAGCCAATCCTTT	GAGTTTAGCTCATTTTGGCATCTTTAATGAT	Cla97Chr07	554328	554054
M426	TGATTGCTATATTTGTAAGTGCACCTCATT	CATTTCAAAACTACTCGTGGACCAAAAATTC	Cla97Chr07	1135709	1135477
M423	TGTAGTACTCCTTTTGTGTGTCTACTAGGG	TTGGTTTAATGAAGAATGATGTCAGGTCTA	Cla97Chr07	2233962	2233726
M431	AAAAAGAACACCCTAAGACAAAAATAGCCC	CAATTTGCCACACGAGATGCTTAAG	Cla97Chr07	4011857	4012107
M432	ACTCTGGGCTTCAGTAATATTTTGTCTCC	AATGATGAATTTATAGGACAAATGATGACCTAGA	Cla97Chr07	4402465	4402739
M433	TAAGGGTTAGGTGAATGCTAGCTTAAAAGT	ACTTAAGACTGTTTTCAATTCACTAGAGCTA	Cla97Chr07	4655281	4655509
M436	GATACAAACTTGAAAGCGTAGGGTCTAA	GCGAACTTGTTCAAAATATAGAACTCGAGAA	Cla97Chr07	5817745	5818019
M437	AGGGAAGAATTAGATGGGTTTTTCCACG	CATTTATCAGCACATAAGTTTCGAAAACCAA	Cla97Chr07	6606440	6606714
M439	ATTGAACATCTCACAGTATCTGCAATTTTG	AGTATATCAAGGGAAGAACAAGTTAAGCACA	Cla97Chr07	7949473	7949736
M443	ACTGAGAAACCATAACATTTCCCAAAATTT	ACTTTCTGTGGGTGTTATTATCTTCAAACAA	Cla97Chr07	8206519	8206245
M442	GCCATCTAAGAATTTGTAACCATCCAAGAA	TTCACACTTGTCCTATCAAATGTAATTTCAA	Cla97Chr07	8487291	8487026
M441	TCGTGTTTAAGAGAGAGAACAATAGAGGAA	ATGAAAGTGTGTCTAATCCAATGATGGAAC	Cla97Chr07	8807878	8807613
M451	TTCTTTCTTCTTCTTCAACTTCTTCATTCTACAA	AATTCGGTGAGGTAGACAAACTGGA	Cla97Chr07	9831792	9832066
M454	GGAACATTAGAACCACCCACGTATC	AACGTCAAGCAAACACTTTTTCAAAACA	Cla97Chr07	11347977	11347703
M452	GGAAAAGGTGAGAGAAGTTCAAAAGCA	TCTGCTAATCAAAAGTTTCCCATTTTGTTGT	Cla97Chr07	12123484	12123243
M460	CCTCGTGCTTGCCCAATACAA	CCTTGAAATAGCTCCATCTCTATGAAATCTC	Cla97Chr07	13527740	13527526
M458	CTTTTTAAACTTCAAAAGCTTCCATCACCTT	TGTGAAAACACATCTTTTGCACCATTAGT	Cla97Chr07	14077116	14076842
M456	TGAAGTAAAATAGGAACAAAACGATTGGGAT	CCCAAGAACCGAAATCTGCATGG	Cla97Chr07	16918758	16919002
M457	ATTCCTCAATTTCCTAAAGAATTCATCCCTT	GTGTTGAAGACCAAACAGATAGCTTTTAGG	Cla97Chr07	17264280	17264554
M466	AACTTTAGTTGGTTAGCCAAAGGTCAA	GAAGCTCCTGGAATCATGAGGAAG	Cla97Chr07	20237895	20238169
M471	GTGTTTTCCCTCTTGCTCTCTTTCTC	GAAAACACGCAATCCTGTTCTTCAT	Cla97Chr07	22816010	22816284
M472	GACTTTGTGAAAATATGGACAAAAGTGTCAA	AAATTGTAAGCTTGCGAAACAACTTATTCTA	Cla97Chr07	23209562	23209817
M473	GAAACAAAGATGGACGCTCCTGTATAA	TTCGATAGTGTGACCCACTCTCTC	Cla97Chr07	23715451	23715725
M486	CCTTTATCTCAATGGTTGGTTGCTAAAGC	CATAGAATGCAATCTCAGCAGCAATAAAAAA	Cla97Chr07	24520500	24520774
M488	TCATACTCAAAATCTTCACCCACCTTTTC	GCGTGCGAAGTTCATATGTTGTGA	Cla97Chr07	25621981	25622231
M485	ATCATATTAAAACACCACAATTTTGGCCTTG	AAAAGGTTAAGCTATCAAACTGAAACACCA	Cla97Chr07	25667287	25667038
M483	TTAGATGAAATCGATTGTTGTGCCCTATA	TTTGGTTGTATTCGTGAGGGCTAAC	Cla97Chr07	26350823	26350594
M482	ATTTTGTTTATGTTGTCTAAAAGAGTGAGGAGC	GTAATTAGTGCAGTGACTGAAGAAAAGTAAACA	Cla97Chr07	26602289	26602015
M481	TCCAATTACATCTTTGTGCCAAAGTATAGTG	GAGCTAAGATTTTTGTGGGCTTTTTCTTT	Cla97Chr07	26864724	26864450
M478	CGCATCCAAATGCAGAGCTTCTAG	CCTTTTACTTCTACTTTGGATTTGTCTCCAA	Cla97Chr07	27833185	27832929
M477	GTTCTTCTCTCTTCAAATGACCTAGACAT	CATGAGTCAAGAAGAGAGATGAAAATAGGAA	Cla97Chr07	28141919	28141645
M476	ACGGTTAAATTACAAATTCAATCACGAGTTTTT	AGTCATAAAAGTACTATTTATTGCAATTACCCAA	Cla97Chr07	28370076	28369803
M495	TGACTTGGATAGATTTTGATCCTTTTGGTA	TTCATTGTTTTGAAGCTGGTAGTTGTTCT	Cla97Chr07	29676427	29676163
M494	GTGTTTGCATTTTGTTTGAATGCGAG	AACCATTCACAGAGTTTGAGCTTAGTT	Cla97Chr07	30059926	30059652
M493	CTCTTGTGTGTGGTGAAAGTGAGA	TAAATAGGACACACCCACCTCTAAAAATGA	Cla97Chr07	30451975	30451710
M492	CAAGAAAATTCTCCACGAGCTAAATGCC	ACTCCAACAAGAGTATAATGTGGTTTCATTA	Cla97Chr07	30663040	30662766
M490	GCACTTTCATTTAATTTCCTCAAGGTCGA	ATCAATTTGGTTGTCATGGTCATGTAAATAACA	Cla97Chr07	31290321	31290072
M489	AGGTGGAAATGGAATTCTCTCCCTAC	CCATCTCCCACCACAAACTCAAC	Cla97Chr07	31512027	31511755
M505	ATACACCCAAGTCCTTGTCAATGAGG	GTTGCTGGAAGCTGTTGCTATTAAAGA	Cla97Chr08	641061	641335
M496	AAGAGAAGCTTGATAATTTTCACTTTATGGTATC	ATGTTTGAAATTAAAGATGTGTTTTTGTTGGTGT	Cla97Chr08	1028776	1029050
M498	GCAGCTAAAAGAAGACAATAAGTTCTTTCAA	GGAGGAAAAATGCTGCAAAAGATCGT	Cla97Chr08	1638845	1639119
M499	ATTGCTACTAAAAGATCATGGATTTGAATTTTT	TTGTTGAACTCAACTAATGATCAAGAGAGTTC	Cla97Chr08	2220010	2220231
M500	ACAAGAGGCATGATGCGTCTTTG	CATTTAAGGAAGAGACATGGATGCATCC	Cla97Chr08	2437381	2437655
M520	GAGAAACTCTCTCATTCTCTCATTTGGTT	CAGAGCACTCTCTAGCTCCGATATC	Cla97Chr08	9694016	9694287
M515	CTGGAACAAACAAATAAAAGTGAACAAATGGT	CGACAATAGAGAAGAACATGTGCTTGC	Cla97Chr08	11730089	11729815
M512	CCAAACTAAGCACCACACTGGAAG	TCAAGAAGATTCTAACTCTCCTTCAAAGAAT	Cla97Chr08	12615611	12615341
M511	CCCAAGTTGTCAATTCTTGAAGGTCT	TTTTTCACGGTTCTCCATTTTTACATATCCA	Cla97Chr08	12847118	12846861
M525	GTTGATTTGGTTGTTTTGCCCTTTTC	AACACCTAATGGATAATTGGCAAGCTAG	Cla97Chr08	13257130	13257404
M526	TTTTTGGGTGCTAAATTGGTCGTT	CATTTTGATTTGCCATTTTCATCAATGGTTA	Cla97Chr08	13649880	13650122
M508	ATTCATTTTACTCTCCATATTTGGCTTCCTT	TTGCAGCTTCAAGATGGAAGGATT	Cla97Chr08	15203902	15204176
M527	GCTGTGTGTTGCTTTCGATCGG	GGGAAGCAAGAATCGTGGGTC	Cla97Chr08	16215958	16216218
M529	AGTTGGATACAGGCCCAGACTAG	CACAAAGTTGCAAATGTTTTCATTGGGA	Cla97Chr08	16830059	16830333
M531	GTCATGGAATTTCGTCGCCCTATT	GAGAGAGAAATTCACCTAATGAGCTCTTTTT	Cla97Chr08	18783214	18783488
M532	AACTTCATTCTGATTGAGGCATAATCCAT	CGATCGTGCCAATCAAAGATTTGTCT	Cla97Chr08	19104832	19105106
M533	AAAAATAAACCTCAAAGATCAACCGAACAC	CATAACGTCTGGAGAGTCATTTGGTATG	Cla97Chr08	19445231	19445492
M534	GTTATGAACTCCACTACATAACTCCACTA	GGAAAAATCTATCAATCCTTTCCGGTCAAT	Cla97Chr08	19766409	19766677
M535	CTAGCCTCTCCTTTGTATCTCTTTTGGA	GAGAGCTCTATCAACGTTATAATAACCACAT	Cla97Chr08	20106600	20106851
M536	GCTTTATCGACAGTCTAGACCATGGAT	TGAAGGTGTTGATAGCATAGAGTTTGACA	Cla97Chr08	20353237	20353496
M538	AAACTAAACAAAGAAAGCTTTGGTCCAAG	AAAGAGATACAAAATGAGGATCACTTCGTAG	Cla97Chr08	21250807	21251016
M544	TAGGTTTATGTTATTTATGCAGGCTTGGAAC	CCCAAAAGGGCTCATCTAATGATAAATATGT	Cla97Chr08	24184038	24184270
M545	GGGAAGAGAACAGTTAACGGTAGTT	TGTGGACCAGTGAAACGATACCG	Cla97Chr08	24459949	24460223
M547	CATCTTGTTTTCGTTGTCCAGCATT	CCAAAGAATAACTAAGATGGGTCATTCAGAT	Cla97Chr08	25203392	25203666
M548	AATCTGGCCAAAGAGCTTGGAAA	CAATTGGCTCTTTCTACTCCTTGAAGTA	Cla97Chr08	26032510	26032784
M552	GGAGTTGCTCCTCCTGAGAATGG	GTTTTCTGTTTCGATCAACAAAATTCTCCAA	Cla97Chr09	1057681	1057955
M553	GGGAGGGTAATGGATTAAGAAAATGGAG	AAAGCTACATACATAGTTGACACTGCAG	Cla97Chr09	1496348	1496617
M554	CAAAGAATTTAAGAACAGTGAAAAGGGTGTC	CAATTCTGTGCAGTGTTGTTACCATCC	Cla97Chr09	2498644	2498915
M559	TCTTCTCTTCTCTACTTCGGATCTTCTTTA	AAAAACCTGTTAGTAACTTAGGCATTGGAG	Cla97Chr09	4803828	4804102
M560	GGAGTGGAACTGAGGGTGAATTT	GACATGAGAACTAAAATTCAACGAACGAA	Cla97Chr09	5180648	5180900
M562	ACAAACACCTCTCTCTCTTATCTCTATCTGC	AAGTTGATATTAATGATAATTATCCGCCATTGTT	Cla97Chr09	6056061	6056325
M563	TCTGCATGGATGCAAATACAAGGTA	CTTGCACCAAAAATGTACCTTGCAC	Cla97Chr09	6402510	6402783
M564	CACACACACTTGCACAAGAATCAC	TGTCATTCAAAGCATTGATTTCTTTGGTTTA	Cla97Chr09	7888502	7888776
M565	TTGCAACCTTAAATACCTCACTGGTTT	AGTATGCTAATTAAAAGAACTCGTGTTGGTT	Cla97Chr09	8198459	8198667
M566	GGCTTTGACACATGTTTATGAACTTATGTC	TTGTCCATAAGGAATGGAACCTAAATCCA	Cla97Chr09	8909138	8909411
M567	GTGCATGTGCTTGGCCATTA	AGGATGAATTATCCAAAAATGTTGGAAACA	Cla97Chr09	9195903	9196152
M569	CTACAAAGCAGCACAAGAAATCCCG	CAAGGCAGCCAAAAAGATAAAACGTTAA	Cla97Chr09	11098515	11098788
M570	AGGGTTTATTATTTCCTACCCAAGTCTAAAA	GCACTTACCATGATTTGTTAGAAAGTGTCTA	Cla97Chr09	11778333	11778607
M572	AGGAAAAATTATGAGAGTCGTTTCTTGGAA	CTCAATTGTTGCCCATGCATGTATATATAAT	Cla97Chr09	12505292	12505540
M573	CATTATGAAACCTGTTTGGACCATTTTGTC	TGCATATCAAGGGTCTAAGATTTGTTCCA	Cla97Chr09	12820108	12820382
M576	AATGTTTCGGCTGATGGAAGAGAA	CCAAACAAAGTTCTCTAGGTAGTCGAAA	Cla97Chr09	14983404	14983678
M586	TGTAACGCTCCGTGTCCAAAA	TTTTTATGTTCTTCAACATTTCACTTTCCAT	Cla97Chr09	17274247	17273988
M585	GCTTTCGTAACCAAAATTGTTCAAAAATGTT	GGAGTTTTGGTTGTTAATGGAGAATTTTGGA	Cla97Chr09	17658684	17658410
M580	GCAGTTACAGGAGATGGAACGTG	TTGAATTGTGGACCTATTGACTTGATTACAT	Cla97Chr09	19124942	19124710
M608	GAAGAGTTAGAAGAATTACTTGTGGTTCCAA	GGGCTCCTTTCTTCACTCAATCATG	Cla97Chr09	20519069	20519341
M609	TCGTTTGAGGATGGAAACCTTGTTT	ACCCAAAAGGAAATAATCAACAAAATGTGTG	Cla97Chr09	21205463	21205720
M605	GCGCGTAACTTGTGTCTTTCATC	TCCTAGAATTGAGAGGTTTAGCTACACATG	Cla97Chr09	24878190	24878464
M600	CTCTACTTTGATGAAGGTTTTCCATTCACC	GTAGTCCAACTATTTCTGCATCAGGTA	Cla97Chr09	26704375	26704609
M602	GACACTTAATCGCACTATCCCACTT	ATTAGTGAAGTCTCTTTTCTTAGAACATATTGCT	Cla97Chr09	27162922	27163169
M588	CTCTAAGTTTTGCCTTCTTTGCGTT	ACCATAGTTCTTAAGGAGATGTACCCAC	Cla97Chr09	28586688	28586909
M589	CCTTTGCCTCGACTCTGAACAAT	ACTATTTGTTATGGGAGATTTTGGACCAAA	Cla97Chr09	28876497	28876756
M590	ACAATATTAATCTTTGAAAATGTTGGACTTGGAG	GCCGCTCTTTATCGCATCATCAA	Cla97Chr09	29173024	29173274
M591	ACTCAGATATTAGTTAATTTCATGGTGTTTGGT	TTTTAGTATATTTACCTAGGGTGGTAAGGCTA	Cla97Chr09	29538067	29538329
M593	CGCACAATAGCCTCGAACTTGAG	GTAACGGTGGTAGCGACAGTAATG	Cla97Chr09	30154483	30154750
M598	TAAATTGCAGAGAGTGAGGTTGCTTT	CCTAACTAAATGGAAACACAAATAGAGGAATGAC	Cla97Chr09	31620538	31620803
M616	GCCAAGTGGCAAAAGAGGGTATG	TATGCTTAGGTCTAGAGTTCTTGTGTGTG	Cla97Chr09	33876606	33876819
M618	CGTATGAGTGATGTTTGTTTTTCACGTT	GTGGAGTTATGATTAACACAACACATCAT	Cla97Chr09	34519815	34520077
M620	ATCAATTAGTAAAAGTGGATGGATGTGGTG	GTGATGATACTTTGGTGGAAAATCTTGGT	Cla97Chr09	35473838	35474101
M623	GGATTGCGTTTCAGTCGAGGTAT	TGTTAAACATATGTTTGAGGCATGAAGTTGA	Cla97Chr09	37686472	37686706
M626	CTATACTGTGGTGAATTTCATGTTTTGACGC	TCCTCTTTCACGGTAGAGACTAATCAAC	Cla97Chr10	405324	405053
M629	AAATACTTGCTATTTACATGAGGGCAGATA	ATGGGTTTTTGGTATCTAATTTCCAATGCT	Cla97Chr10	3067959	3068229
M631	AAAGAAAATTGGTCAAAATAGGTGGTTTTGAA	GATGAGTTGGCAAAATTTTAATGTAATGTTCCA	Cla97Chr10	4032864	4032590
M633	AAGTGTAGTTGTTCTACGTCAGAAAAGTT	AAAAACCACCCACCACTACTACATG	Cla97Chr10	4641904	4641654
M632	AAAGAAAAGATGGAATATAAAGGTTCAATTGGCA	AATTCAGACTACTTGTGATACCAATAGAAGAAGT	Cla97Chr10	5007456	5007226
M634	ATTCTAGCTTTTCAAATTTTGATGGCTGTA	ACGAGGGTTACACAGAAACATTTATTGAG	Cla97Chr10	5307792	5307981
M636	CCTTCAAAGATCAGAATGTGAATTTAATATGTTC	GCGTGCACATTTACACTAAGGTGC	Cla97Chr10	6006866	6007140
M637	GCGAATTTCGAAATTAAAATTAGTCGCGATG	CCGCGTTCGTATAAATGGAAAATTGACC	Cla97Chr10	6311544	6311788
M449	GTGACGGATACTCCAAATAAAGTTTGACC	CTTCCCTTCCTCCTTTGATGGAGC	Cla97Chr10	8556788	8556514
M448	CAAGTAAGCCTTTCTCTTAAATGATTCACCT	TTTGCTTAACTATTGTTGGTTCCTCGTAT	Cla97Chr10	8883448	8883194
M447	TTTTTGGAATGTGAGCAACCTCTTTTTC	TGATAAATTGGTGCTCAAAGGAAATAGGAA	Cla97Chr10	9224495	9224284
M445	CAATTTTGAATGGCACCAAAAGTGAAAA	TTTAGTCCGTGGGTCAGCATACC	Cla97Chr10	9778855	9778581
M444	GGATAATGCCTCATCAGTCCCTTG	ATGGATTAGAGGGATTGGATTTCGTGA	Cla97Chr10	10140139	10139865
M646	AATTAGGCAAACATGCCAAAGCAG	CAAAACAGAACAAAACAAAATCATGCCAAAT	Cla97Chr10	10489325	10489599
M647	GTTTACAAAAGAGCCGGAGTTGAAG	GTGGTGACTTCTTCACAAGAGCTC	Cla97Chr10	10796855	10797129
M648	GGCCAGTTATGAGCTCAAGCAAC	TTTTTCCTTGCAGATTTCTGATTTTGGATTA	Cla97Chr10	11464755	11465029
M644	GATCTCTACTGGAGGAGACTCTTGTC	AAAAAGGTCTCGGCAATCAGTATATAAAA	Cla97Chr10	11845360	11845086
M642	CATTGAGACAAAAAGAAGCTGGGTTT	GCTGGTGATGGCTTTCACATGAG	Cla97Chr10	14549184	14549445
M643	GCTTATGAGCATTCTTATGTTTCGTCGAT	TCAAAAGAACATACTCCTAATGGCATTCAAT	Cla97Chr10	14886245	14886519
M652	CACGCCGATTTCATTGCAGAATT	CAACTTCCACCGCAAAGACATCA	Cla97Chr10	17502813	17502564
M651	TCTCATTTTCTCGCTACCTCCTCATT	GTACCTACCAAATAGAAGGAAAGAATCTCCT	Cla97Chr10	17781816	17781563
M650	TACAATCTCACAGGTTAAATGTGAACCAT	GTCATACTACAAAATATCGCATGTTGATGGT	Cla97Chr10	17995914	17995649
M649	CTACTCTTGATCCTCTTGAAGCGTT	GTGCCCGAGAAAAGATATTTCACTAAAGA	Cla97Chr10	18316869	18316595
M653	GAAACTATTTTTGGCTTGGACTTTCTACAC	CTTTACAAAATTTGGAAGTCCAAGTAGGAC	Cla97Chr10	18789901	18789638
M657	GATCAAATTAGGTTGACTTAAATGCACACAA	ATAGAAGCCACAAGAGCTGAGAACA	Cla97Chr10	21446066	21446243
M658	AAATTTTTGAAAACAAATATATCCACACATGGTT	CTCAGTAGGGCTTAAATTTATTTCCCAAGC	Cla97Chr10	23990271	23990545
M659	CTGGCCCACCAAAACGGAATTTT	CCCTGTCTCTGCCTATAAATGGCTAG	Cla97Chr10	24500997	24501270
M661	CCCACCATCTTAAAAATTGTCTTCTACGA	ATGCAAAACCTGTCCAACCTACTT	Cla97Chr10	26806632	26806895
M662	AAACGGACATAGTTTAAGAGTTCTTTTGTTA	AAAAACATATCATTAGAGGATGCCTTTGACA	Cla97Chr10	27498003	27498244
M663	ACACGTGAAACAATAAAATTCGCATACAA	TAGTGTATCCACAAAAATGTAGTTCGTTGAT	Cla97Chr10	27861862	27862060
M668	GATGATTCAAAATTTGGGCCTAAAATAGGTT	TTGGCCCAAACTCTAAACAGCATAG	Cla97Chr10	30509692	30509961
M669	CTGCCACGGGACAACAAAAATCG	GCGATCTCGAGCTTTGAAAATGGG	Cla97Chr10	31098371	31098645
M674	GCATGATATGTGGAAAAGCTACATGAAAC	TTTTACCTCGGATTATGGCACCATG	Cla97Chr10	33314646	33314920
M729	CGCCCATAGTTGAAACCACATCA	AGGTGGCTTTCCTTAGGTTATTGAATCT	Cla97Chr11	502850	502578
M728	GGAAGCAAATTAAGATGGCCTTCCA	ATGTTATATTTCAGTACATGAAGACTAGTACACT	Cla97Chr11	1869799	1869555
M726	TTTTTGGTGTGTTTATTTGTTTAACAACAAATG	TTTTTCAATACCATCTAACACATTACCATTCCC	Cla97Chr11	2958205	2957953
M726	TTTTTGGTGTGTTTATTTGTTTAACAACAAATG	TTTTTCAATACCATCTAACACATTACCATTCCC	Cla97Chr11	2958205	2957953
M725	TGTCGTATGTTTGTAGCAAACCGTG	CTACCCATATTTTTCTCACAAAAGACTAGAG	Cla97Chr11	3251495	3251248
M723	GGCTGGGTGAAATTCATTTTCCCA	CTTCTCTAAGCTTATTTTGGTCCTTGCTAG	Cla97Chr11	3904657	3904383
M721	CTTTATGCATCCCACAAATTGTCAGTT	AGAAATTTGCAAGAAGAAAGAATGGAATGGA	Cla97Chr11	4339807	4339538
M720	TTTTTGTTCCAATTTTGGAAATCCTCAGAT	AGGTTCATTCAGATAGATAAGTGTGAGACAA	Cla97Chr11	5090656	5090397
M681	CCAATAGAAACTCAGCTAGAGGCTTT	GGCGTCTCTTCTTCCCAACTTCA	Cla97Chr11	6072648	6072384
M680	AGTAAAGTTCGATTTATGTTGCATCTGAGAC	GGGTGTCTGAGTGGATTGCTTTG	Cla97Chr11	6404555	6404314
M679	AGATTATTGGTTCAGTTTGCAAGGACAT	GTGACTATCTAGATATTCTCGGACATCCTTA	Cla97Chr11	6892597	6892323
M678	AGTAACTCGTAAAAGCACAATAATTACGGAC	CTAACTCTACCAAACTTCACCATAAGGTA	Cla97Chr11	7127154	7126880
M690	GGTGGAATGCACAAAGATAGGTACTA	GATAAGAGGCGACCAAATTTTGTAGGC	Cla97Chr11	8373985	8373711
M689	CACCCAGATCCGTGACAAGAG	GATCTGAGTGTTGAAATCTTAAATCCTCCTT	Cla97Chr11	8667808	8667534
M685	GTCAGACAAGGAAACCAGTTTTGTTTCA	CATCTTCAAAGTAAACCTTCATTGCTTACAC	Cla97Chr11	10688976	10688735
M688	CTTTTAACCTTCTAAAAGTTTCCACCAACAA	GAACATGCTCTCAAAAGTGTGAAATCAATT	Cla97Chr11	15317996	15318208
M692	AGAAAAAGGTGAAAGAAGATACGAAAGTGAA	ACTTAGGCTGCTGAAAAGGCAAA	Cla97Chr11	17888199	17887937
M701	GGGATTTAAGATGCTTTTGCTTGCAT	ACTACAAGAATTTTTGGTTTTGCCAACAG	Cla97Chr11	18073759	18073485
M700	AGAGGCCAAAAGCATCCTTGAAT	TGCTAGTCACCACCACCATTTTCT	Cla97Chr11	18311603	18311329
M699	ACAAAATGTTTAAGCTCCTGTTGCTATAAA	AGAGAGGATCTCATGGAAATTTCTTTGGT	Cla97Chr11	18632215	18631962
M698	CAAATCCAACATGGAATGAGAAATTCGTT	GCGAACCTGTTAAGAAATCAAGCATTTTAAG	Cla97Chr11	18958859	18958585
M697	GTTCATTGGCATACAGGTTAAGTTAAGGG	GCATTGAGTCCTGGAATCTTTAGATCTGG	Cla97Chr11	19224489	19224215
M696	AAATCGTTTGGTACGAAATTTTGTAAGCTT	TCCATCTCCATTTTGAAGTTGGATTCTT	Cla97Chr11	19449173	19448960
M695	AACCCAACTAGCAGCATTTGTTTGA	TCAATGACGTGGGCCTTCTTTTC	Cla97Chr11	19733561	19733287
M694	CTGATTGGTTTTTATTTTTAAGTGCATGAGCT	GGATTAGTGAAAAATGGTAAATATTGCAGCTAAT	Cla97Chr11	19988750	19988476
M124	TGTCACTCATAGTCAAAGGCGGC	GGCAATGAAGTAGCTGTCAAAAATCTACTATG	Cla97Chr11	20317540	20317274
M703	GAGGGAAGAGAGAGACCTGTCAT	CCCTCCCTTTTGATTTCAGTTTCACG	Cla97Chr11	21038734	21038921
M704	GCATTCACAATGCAATACAAAAAGATTAAGCA	TTCTTTCTCTCTCAAAAATTCCTTCAATCCTTAA	Cla97Chr11	21351094	21351368
M705	AAAAACTTTGGTTGACCCACACTAATC	TTTGTTTTATTGTTTGGTTGACCCTTTCTTG	Cla97Chr11	21686427	21686701
M710	GTTAATTCGAAACCCACTGGAGAGAA	AAAACCAGTGCTTACTTCATCAACTTTGA	Cla97Chr11	24875284	24875558
M712	TTGTGAAAGTATTAGTTATTTCCTGTTGACAATA	AATCCAAATGAAGCTTGCTCTTGCA	Cla97Chr11	25710599	25710871
M715	TTTTTCCCTTCTTCAACATGTGAGATGG	GTGAGTCAAGTCATTGTAACAACGATGA	Cla97Chr11	28916182	28916456
M716	AGAATAGCAGATCTATTATCCCATTTTGCAT	ATTTGGAAGAGAAATAGGGCACTTCATT	Cla97Chr11	29195237	29195493
M717	TCACTTGAAGGTTGTTAGGAGAAATGATAGA	GCTAATGTTCACGAGACTGTCTCAT	Cla97Chr11	29472558	29472813

## Sheet: primers for fine mapping
Marker	PRIMER_LEFT_SEQUENCE （5‘-3’）	PRIMER_RIGHT_SEQUENCE （5‘-3’）	Type
ID_20019056	ACCCTCAATCTACTGGCTTC	TGAAGGCCACTATGCGTTGA	INDEL
ID_21790697	TTGGAATTCAGACGAGCGCT	GTGTTTATCACTGACACCATG	INDEL
ID_22725711	TCTCCAACACGAAGAGACCA	TCGCTCTCTCTATTGGTCTCTCT	INDEL
ID_23467996	TGCAAGTCCAAGCCTATAAGGT	TTTCCTGCGTTCAAGGTTGC	INDEL
ID_24488295	AGCCAATTTGTGGATTGTGCA	ACATCTCTCAGCAAGGGCAT	INDEL
ID_24562212	TGTGTGTTTGTGAATGTATGCGT	TCATGACACATATAGACACCGA	INDEL
S_23726775	GGCAGCGAAAGTGTCGGC	GTCGCACAGAGTGGCGGA	SNP
S_23732844	GGTTAGTGTGTGTTCATCCATTATTTTTGG	TTATCAATTTCAACGTTTATCGGATACCCT	SNP
S_23826108	TTGTATCACATTGATCATCTTGTTGCTCTT	GGAGTTAGTTGGGTGTTCACTATTCTTAAT	SNP
S_24174486	GCTTGGAATCTCTTACCAAGCCA	CACCTATGTCTAGGGAGCAGCA	SNP
S_24306830	GTCTAATTACATGACATGTCAC	AAGCCTCCTCATCATATAGG	SNP
S_24315615	TCTCTTCTCCTCAATCCTATAC	GTCCCTTTAAGTTTGATCTTCA	SNP
S_24352775	TTCACACCCACCTCATCCTT	AGTTGTTAGAGATGAATAACCC	SNP

## Sheet: primers for qPCR analysis
Type	Gene ID	SYMBOL	PRIMER_LEFT_SEQUENCE （5‘-3’）	PRIMER_RIGHT_SEQUENCE （5‘-3’）	Description
Internal reference
	Cla97C02G026960	ACTIN	CCATGTATGTTGCCATCCAG	GGATAGCATGGGGTAGAGCA	actin-7
Genes in candidate region
	Cla97C06G121800	-	TTTCAAGACTGATCATTGGG	CCATATTCTGGAGCTATGTA	putative leucine-rich repeat receptor-like serine/threonine-protein kinase
	Cla97C06G121810	-	TTGCAAGATTAGTGAGTGGT	AGTCCATACTCAGGAGCTAT	PREDICTED: putative leucine-rich repeat receptor-like serine/threonine-protein kinase
	Cla97C06G121820	-	TGTATACCGCTTGTAGCAAT	CCACAGTAACTTAACAGTCT	Unknown protein
	Cla97C06G121830	PPR	TTAATGGTGGCGAATTGGAT	CGTTGCTTCTCATCCACTCA	Pentatricopeptide repeat-containing protein, chloroplastic, putative
	Cla97C06G121840	MAT1	GAGGATTGCTAGCATATTCA	TAGCTTGAACATCAATGCCT	CDK-activating kinase assembly factor MAT1
	Cla97C06G121850	-	TTACTGTTGCTGGACCTTCA	TGATTTGTACTCCCAACGTC	ATP-dependent DNA helicase
	Cla97C06G121860	-	GTCGCCGTCATTCTTTGTTT	ACAAACCGGAAGTGGTGTTG	Unknown protein
	Cla97C06G121870	-	TCGCTGCTAAAGGCTACAAA	TAGTTCATGGAAGGTCTTGG	PREDICTED: 50S ribosomal protein L35, chloroplastic
	Cla97C06G121880	-	CGTACACAAGATTCCGATTC	TAGACCAATCTCCACTGTAC	DNA-directed RNA polymerase subunit beta
	Cla97C06G121890	TPR	TTGCAACAGAGGTGAATTGG	GTGCTCTGCGATCGTGTAGA	Tetratricopeptide repeat (TPR)-like superfamily protein isoform 1
	Cla97C06G121900	HTP	CTGGATTACGCAGGCATTTC	GAGGGGCTGAGAGAGAAGGT	heptahelical transmembrane protein 2
	Cla97C06G121910	AP2	CATATGCGACGCAAGAAGAA	GATGGAATCGACGGTTAGGA	AP2-like ethylene-responsive transcription factor family
	Cla97C06G121920	ASHR3	TGGAGTTGCTGATGGAATTG	TAGACTCTGCTGCCTCCACA	Histone-lysine N-methyltransferase
Genes related to plastid development
	Cla97C10G189180	FtsZ1	AATGCCGTTAATCGCATGAT	GAAGTGGATTCTCAGCAGCA	Cell division protein FtsZ-1-like protein
	Cla97C04G076870	FtsZ2-1	TGAGTGCTGCAAACGAAAGT	TCCAGTTCCAGTTCCTCCAC	Cell division protein ftsZ, putative
	Cla97C10G202030	FtsZ2-2	AATGAGTGCTGCCAATGAGA	AATAACAGGAACGCCACCAG	Cell division protein ftsZ, putative
	Cla97C08G158030	ARC6	CCTCTGTTCTCCGTTGGATT	AACCCGTTCTTGGACATAGG	protein ACCUMULATION AND REPLICATION OF CHLOROPLASTS 6, chloroplastic
	Cla97C08G146080	CDP1	AACTCGTACCCGCACCATT	TTCAGATTGATCTGTGACACCA	plastid division protein CDP1, chloroplastic
	Cla97C05G090820	PDV1	ATGCCATTCGAACTGCTCTT	TCGTGCTATTGCAGCATCTC	plastid division protein PDV1
	Cla97C02G032390	PDV2	GAAGATGAGGAAGCGGTGAG	AAATCTTGCGGCTATGTTCG	plastid division protein PDV2
	Cla97C09G179270	PDV3	GACGATGAAGAAGTGGAACGA	AGAGCAGCTTCCCGTTCATA	plastid division protein PDV2
Genes in carotenoid biosynrhesis pathway
	Cla97C02G039100	GGPPS	TTGTGCAGTGCTAGCCAAGGA	ACAAAGAACTGGACGAACACG	Geranylgeranyl pyrophosphate synthase
	Cla97C01G008760	PSY1	TTCCAGTTGATATTCAGCCGT	GTGCTTGCTTGGGAGTCAGG	Phytoene synthase
	Cla97C02G050140	PSY2	CTGATGACAAAGGAGCGACA	GGCCATCCACAAGTTCATCT	Phytoene synthase 2
	Cla97C07G137500	PSY3	GACGAGCTTTACCTTTATTGC	TCCTAGCATCTTCTCCAACGTC	Phytoene synthase 3
	Cla97C07G142100	PDS	TGGGCAATCTTATGTTGAGGC	TCTTAGAGCCATGCTTCTCCT	Phytoene desaturase
	Cla97C07G142750	Z-ISO	CGGATAGTCATGAGGTTGTG	CAATGGCAGAGAAACTCCAG	15-cis-zeta-carotene isomerase
	Cla97C06G118930	ZDS	AGGCAGTTAAGGGAAGCTGTG	CATTTAGCAATGGCATGTAAGG	Zeta-carotene desaturase
	Cla97C10G200950	CRTISO	GGCTCGGAAGTACATCAAGG	CACCAACACCACCAATAGGAT	Carotenoid isomerase
	Cla97C04G070940	LCYB	GACCTGGGTTACAAATGAGCG	CTGTTCCACCAATTCCAACAAC	Lycopene beta-cyclase
	Cla97C10G193770	LCYB	GAAATTAAGCACCAAGAATTCG	GTCTCTCCAATCCATTAGAACC	Lycopene beta-cyclase
	Cla97C05G090480	CHYB	GATGGAGTTCTGGGCGAGAT	ACCGTAATTCCAAGGCCAGC	Beta-carotene hydroxylase
	Cla97C02G038200	ZEP	AGGTTGGTGCGACAATGTGA	TCCTCAATCGCCATGCATCC	Zeaxanthin epoxidase chloroplastic
	Cla97C11G216330	VDE	TGTCGCAACTACCAGGAGAA	CAGTCTTCTCTGACTTATGG	Violaxanthin de-epoxidase
