# Supplementary material for: Genetic mapping of a single nuclear locus determines the white flesh color in watermelon (Citrullus lanatus L.)
Source: Front Plant Sci. 2023 Feb 7;14:1090009. doi: 10.3389/fpls.2023.1090009 (PMC9941332; doi:10.3389/fpls.2023.1090009)
Supplement: Supplementary file 3 [file Table_2.xlsx]

## Sheet: Sheet1
Index	Class	Compounds	Sanbai-F34-1	Sanbai-F34-2	Sanbai-F34-3	CG149-F34-1	CG149-F34-2	CG149-F34-3	HSH-F-F34-1	HSH-F-F34-2	HSH-F-F34-3	kegg_map
Carotenoid_02	carotenes	lycopene	0	0	0	38.0639	41.3611	45.5337	0	0	0	ko00906,ko01100,ko01110,ko01240
Carotenoid_03	carotenes	γ-carotene	0	0	0	0.817058	0.913201	0.800279	0	0	0	ko00906,ko01100,ko01110
Carotenoid_04	carotenes	β-carotene	0.0407443	0.0267376	0.0345936	38.4915	35.7022	36.8047	0.435959	0.514283	0.650724	ko00906,ko01100,ko01110,ko01240
Carotenoid_05	carotenes	phytofluene	0	0	0	0	0	0	0.187914	0.199401	0.346592	ko00906,ko01100,ko01110
Carotenoid_06	carotenes	(E/Z)-phytoene	0.51758	0.28342	0.321841	41.9922	42.2069	44.6234	0.499003	0.351709	0.499412	ko00906,ko01100,ko01110
Carotenoid_08	xanthophylls	antheraxanthin dipalmitate	0	0	0	0	0	0	0	0	0	-
Carotenoid_09	xanthophylls	lutein caprate	0	0	0	0	0	0	0.00962404	0.0127965	0.0224279	-
Carotenoid_10	xanthophylls	lutein laurate	0.0160848	0.0130119	0.0281587	0.0304588	0.0247953	0.0267758	0.137559	0.14909	0.254129	-
Carotenoid_11	xanthophylls	lutein myristate	0.0287657	0.026736	0.0323469	0.0789885	0.0912909	0.0763345	0.378667	0.501929	0.813667	-
Carotenoid_12	xanthophylls	lutein palmitate	0	0	0	0.0441599	0.0572408	0.0561862	0.131648	0.250034	0.353667	-
Carotenoid_15	xanthophylls	lutein dilaurate	0.0411027	0.0857677	0.048707	0.0996316	0.104257	0.103685	0.427977	0.482475	0.603501	-
Carotenoid_17	xanthophylls	lutein dimyristate	0.0411614	0.0639859	0.0773519	0.246404	0.244818	0.221811	1.10173	1.21088	1.44266	-
Carotenoid_20	xanthophylls	lutein dioleate	0	0	0	0	0	0	0.0319889	0.0602529	0.0558173	-
Carotenoid_21	xanthophylls	lutein oleate	0	0	0	0	0	0	0.0293664	0.073317	0.104873	-
Carotenoid_22	xanthophylls	neochrome palmitate	0	0	0	0	0	0	0.0811398	0.108848	0.155816	-
Carotenoid_27	xanthophylls	violaxanthin dibutyrate	0.0518923	0.0377914	0.0435872	0.0321726	0.0297287	0.0258116	0.101739	0.107554	0.0987073	-
Carotenoid_28	xanthophylls	violaxanthin laurate	0.0111689	0.0271216	0.0297238	0.0505354	0.0539172	0.049336	0.226709	0.254333	0.445408	-
Carotenoid_29	xanthophylls	violaxanthin myristate	0.1004	0.166911	0.166309	0.820538	0.762325	0.723602	3.44977	4.27766	6.57177	-
Carotenoid_30	xanthophylls	violaxanthin palmitate	0	0	0	1.63722	1.50465	1.49525	3.98058	5.39438	9.85046	-
Carotenoid_32	xanthophylls	violaxanthin dilaurate	0.0897811	0.147056	0.194264	0.236949	0.222968	0.236929	1.12981	0.994287	1.83487	-
Carotenoid_33	xanthophylls	violaxanthin-myristate-caprate	0.118644	0.170598	0.278316	0.396669	0.326411	0.423299	2.32931	1.85239	4.69618	-
Carotenoid_34	xanthophylls	violaxanthin-myristate-laurate	0.275104	0.537662	0.587254	1.54013	1.71678	1.68177	6.45129	6.36105	10.2136	-
Carotenoid_35	xanthophylls	violaxanthin dimyristate	0.0356249	0.0750766	0.0950998	0.451181	0.437632	0.429491	1.31723	1.42335	2.07565	-
Carotenoid_36	xanthophylls	violaxanthin-myristate-palmitate	0.0180338	0.0466385	0.0575946	0.457826	0.468681	0.553117	0.812171	1.0284	1.26051	-
Carotenoid_45	xanthophylls	zeaxanthin dimyristate	0	0	0	0.0126228	0.00841469	0.0110458	0.0615848	0.0735584	0.111524	-
Carotenoid_51	xanthophylls	β-cryptoxanthin laurate	0.00700675	0.0222946	0.0120319	0.0426565	0.053719	0.0475496	0.104831	0.0646343	0.123784	-
Carotenoid_52	xanthophylls	β-cryptoxanthin myristate	0.0162305	0.0192337	0.0110858	0.113875	0.104817	0.111189	0.19156	0.198718	0.239168	-
Carotenoid_55	xanthophylls	antheraxanthin	0	0	0	0.241755	0.269095	0.251949	0.0494561	0.107269	0.125743	ko00906,ko01100,ko01110
Carotenoid_56	xanthophylls	zeaxanthin	0.0369261	0.031549	0.036645	0.677306	0.630513	0.695381	0.0609743	0.209131	0.297276	ko00906,ko01100,ko01110
Carotenoid_57	xanthophylls	violaxanthin	0.0309332	0.062839	0.0303386	7.38878	6.62343	6.64975	0.67617	1.04702	1.2985	ko00906,ko01100,ko01110
Carotenoid_58	xanthophylls	neoxanthin	0	0	0	0	0	0	0.0458894	0.0694758	0.0400089	ko00906,ko01100,ko01110
Carotenoid_59	xanthophylls	lutein	1.22962	0.891267	1.0015	1.13767	1.24346	1.24322	4.34223	6.77529	7.92353	ko00906,ko01100,ko01110
Carotenoid_60	xanthophylls	β-cryptoxanthin	0	0	0	3.30025	3.32613	3.29733	0.107176	0.106452	0.129432	ko00906,ko01110
Carotenoid_62	xanthophylls	8'-apo-beta-carotenal	0	0	0	0.0474325	0.044336	0.0448712	0	0	0	-
Carotenoid_64	xanthophylls	α-cryptoxanthin	0	0	0	0	0	0	0	0	0	ko00906
Carotenoid_66	xanthophylls	canthaxanthin	0	0	0	0.000818011	0.000685068	0.000659072	0.000431031	0.000192483	0.000250025	ko00906,ko01110
Carotenoid_67	xanthophylls	echinenone	0	0	0	0.0214746	0.0232698	0.0242383	0	0	0	ko00906,ko01110
