# Supplementary material for: Genetic mapping of a single nuclear locus determines the white flesh color in watermelon (Citrullus lanatus L.)
Source: Front Plant Sci. 2023 Feb 7;14:1090009. doi: 10.3389/fpls.2023.1090009 (PMC9941332; doi:10.3389/fpls.2023.1090009)
Supplement: Supplementary file 4 [file Table_3.xlsx]

## Sheet: Sheet1
Population	Trait	Chr	Marker	Pos	LOD	R2	Additive effect	Dominant effect	LOD1_L	LOD1_R
F2	2019s-qfc6.1	6	M412	50.82	21.428	0.655398	0.702753	-0.307302	50.82	50.82
F3	2019a-qfc6.1	6	M412	50.82	13.2217	0.635467	0.74615	-0.416191	46.17	51.82
