# Supplementary material for: Genetic mapping of a single nuclear locus determines the white flesh color in watermelon (Citrullus lanatus L.)
Source: Front Plant Sci. 2023 Feb 7;14:1090009. doi: 10.3389/fpls.2023.1090009 (PMC9941332; doi:10.3389/fpls.2023.1090009)
Supplement: Supplementary file 5 [file Table_4.xlsx]

## Sheet: Sheet1
Chr	Length	No. SNPs	SNP density	No. InDels	InDel density
Chr01	36935898	6559	177.58	843	22.82
Chr02	37915939	9625	253.85	1093	28.83
Chr03	31872261	6820	213.98	827	25.95
Chr04	27110815	5344	197.12	725	26.74
Chr05	35887987	6354	177.05	904	25.19
Chr06	29507460	15833	536.58	1541	52.22
Chr07	31939013	6366	199.32	827	25.89
Chr08	28201227	5693	201.87	722	25.6
Chr09	37727573	10383	275.21	1177	31.2
Chr10	35099344	9965	283.91	1049	29.89
Chr11	30886124	3288	106.46	586	18.97
Total	363083641	86230	237.49	10294	28.35
