# Supplementary material for: Genetic mapping of a single nuclear locus determines the white flesh color in watermelon (Citrullus lanatus L.)
Source: Front Plant Sci. 2023 Feb 7;14:1090009. doi: 10.3389/fpls.2023.1090009 (PMC9941332; doi:10.3389/fpls.2023.1090009)
Supplement: Supplementary file 6 [file Table_5.xlsx]

## Sheet: Sheet1
Chr	Start	End	Strand	GeneID	Annotation	GO	KO_ID	KO_gene	KO_Hyperlink
Cla97Chr06	24175839	24178904	+	Cla97C06G121800	putative leucine-rich repeat receptor-like serine/threonine-protein kinase	GO:0004674(protein serine/threonine kinase activity);GO:0005524(ATP binding);GO:0016021(integral component of membrane)	-	*	*
Cla97Chr06	24193530	24196916	-	Cla97C06G121810	PREDICTED: putative leucine-rich repeat receptor-like serine/threonine-protein kinase	GO:0004674(protein serine/threonine kinase activity);GO:0005524(ATP binding);GO:0016021(integral component of membrane)	-	*	*
Cla97Chr06	24203395	24204630	-	Cla97C06G121820	Unknown protein	-	-	*	*
Cla97Chr06	24204726	24207425	-	Cla97C06G121830	Pentatricopeptide repeat-containing protein, chloroplastic, putative	GO:0000079(regulation of cyclin-dependent protein serine/threonine kinase activity);GO:0005675(transcription factor TFIIH holo complex);GO:0006281(DNA repair);GO:0006357(regulation of transcription by RNA polymerase II)	-	*	*
Cla97Chr06	24211201	24213231	+	Cla97C06G121840	CDK-activating kinase assembly factor MAT1	GO:0000079(regulation of cyclin-dependent protein serine/threonine kinase activity);GO:0005675(transcription factor TFIIH holo complex);GO:0006281(DNA repair);GO:0006289(nucleotide-excision repair);GO:0006357(regulation of transcription by RNA polymerase II);GO:0061575(cyclin-dependent protein serine/threonine kinase activator activity)	-	*	*
Cla97Chr06	24214100	24217499	-	Cla97C06G121850	ATP-dependent DNA helicase	-	-	*	*
Cla97Chr06	24217556	24217922	-	Cla97C06G121860	Unknown protein	-	-	*	*
Cla97Chr06	24221084	24222370	-	Cla97C06G121870	PREDICTED: 50S ribosomal protein L35, chloroplastic	GO:0003735(structural constituent of ribosome);GO:0005840(ribosome);GO:0006412(translation);GO:0009507(chloroplast);GO:0015934(large ribosomal subunit);GO:0022625(cytosolic large ribosomal subunit)	K02916	RP-L35, MRPL35, rpmI	http://www.genome.jp/dbget-bin/www_bget?ko:K02916
Cla97Chr06	24234870	24235348	+	Cla97C06G121880	DNA-directed RNA polymerase subunit beta	GO:0016021(integral component of membrane)	-	*	*
Cla97Chr06	24248691	24262598	+	Cla97C06G121890	Tetratricopeptide repeat (TPR)-like superfamily protein isoform 1	GO:0005737(cytoplasm)	K03255	TIF31, CLU1	http://www.genome.jp/dbget-bin/www_bget?ko:K03255
Cla97Chr06	24263476	24265815	-	Cla97C06G121900	heptahelical transmembrane protein 2	GO:0009725(response to hormone);GO:0016021(integral component of membrane);GO:0038023(signaling receptor activity)	K07297	ADIPOR	http://www.genome.jp/dbget-bin/www_bget?ko:K07297
Cla97Chr06	24276171	24280493	+	Cla97C06G121910	AP2-like ethylene-responsive transcription factor family	GO:0003677(DNA binding);GO:0003700(DNA-binding transcription factor activity);GO:0005634(nucleus)	K09285	OVM, ANT	http://www.genome.jp/dbget-bin/www_bget?ko:K09285
Cla97Chr06	24288021	24296080	+	Cla97C06G121920	Histone-lysine N-methyltransferase	GO:0000785(chromatin);GO:0005634(nucleus);GO:0006355(regulation of transcription, DNA-templated);GO:0018024(histone-lysine N-methyltransferase activity);GO:0046975(histone methyltransferase activity )	-	*	*
